# Supplementary material for: Identification and validation of the necroptosis-related gene signature related to prognosis and tumor immune in hepatocellular carcinoma
Source: Medicine (Baltimore). 2022 Sep 9;101(36):e30219. doi: 10.1097/MD.0000000000030219 (PMC10980426; doi:10.1097/MD.0000000000030219)
Supplement: Supplementary file 1 [file medi-101-e30219-s001.txt]

The 68 necroptosis-related genes
ALK
APP
ATRX
AXL
BACH2
BCL2
BCL2L11
BNIP3
BRAF
CASP8
CD40
CDKN2A
CFLAR
CYLD
DDX58
DIABLO
DNMT1
EGFR
FADD
FAS
FASLG
FLT3
GATA3
HAT1
HDAC9
HSP90AA1
HSPA4
ID1
IDH1
IDH2
IPMK
ITPK1
KLF9
LEF1
MAP3K7
MAPK8
MLKL
MPG
MYC
MYCN
NDRG2
OTULIN
PANX1
PLK1
RIPK1
RIPK3
RNF31
SIRT1
SIRT2
SIRT3
SLC39A7
SPATA2
SQSTM1
STAT3
STUB1
TARDBP
TERT
TLR3
TNF
TNFRSF1A
TNFRSF1B
TNFRSF21
TNFSF10
TRAF2
TRIM11
TSC1
USP22
ZBP1
