# Supplementary material for: Identification and validation of the necroptosis-related gene signature related to prognosis and tumor immune in hepatocellular carcinoma
Source: Medicine (Baltimore). 2022 Sep 9;101(36):e30219. doi: 10.1097/MD.0000000000030219 (PMC10980426; doi:10.1097/MD.0000000000030219)
Supplement: Supplementary file 2 [file medi-101-e30219-s002.txt]

The 18 genes related to the survival time of HCC patients
id	HR	HR.95L	HR.95H	pvalue
BRAF	1.52864518106731	1.01083827970897	2.31170122511889	0.0443204120450636
CASP8	1.61970400624598	1.15480850305072	2.27175420073438	0.00520867990536399
CDKN2A	1.23886770090257	1.07426903656288	1.4286860442801	0.00323038126739665
DNMT1	1.48337819512985	1.17458094055113	1.87335822830074	0.000929141489500997
FADD	1.46718051188803	1.08690418793987	1.98050451764668	0.0122665244336099
HAT1	2.05258282018994	1.47122997887946	2.86365578068748	2.31154613986686e-05
HSP90AA1	1.5227611142681	1.20272148555903	1.92796207515094	0.000477007318297208
IPMK	1.92208926142217	1.30164358564001	2.83827859610117	0.00101776626316079
KLF9	0.819251167244021	0.701323510636284	0.957008377520042	0.0119331483610303
MAP3K7	1.71894555587505	1.20149099209537	2.45925591078261	0.00303161275752103
MYCN	1.43086015917867	1.19168307551319	1.71804134605429	0.000123482766885449
NDRG2	0.748751432895702	0.618773832895711	0.906031700855481	0.00293604948165588
PLK1	1.62357363634393	1.35191414101067	1.94982156977839	2.13242673111901e-07
SQSTM1	1.41697463159504	1.19017395258843	1.68699466344161	8.99277319175256e-05
TNFRSF21	1.19850052668332	1.04450844487226	1.37519569086477	0.00986360787651827
TRAF2	1.49081397602968	1.14738434107376	1.93703733924546	0.00279803725592663
TRIM11	1.45350805767802	1.05179906172589	2.00864000607516	0.0234539590816934
USP22	1.43230398367506	1.10120421318244	1.86295573254547	0.00739021411495146
