# Supplementary material for: Identification and validation of the necroptosis-related gene signature related to prognosis and tumor immune in hepatocellular carcinoma
Source: Medicine (Baltimore). 2022 Sep 9;101(36):e30219. doi: 10.1097/MD.0000000000030219 (PMC10980426; doi:10.1097/MD.0000000000030219)
Supplement: Supplementary file 3 [file medi-101-e30219-s003.txt]

193 DEGs between high and low risk groups in the TCGA cohort.
gene	lowMean	highMean	logFC	pValue	fdr
APOF	4.34512567189189	3.28379064264865	-1.06133502924324	1.23569019764315e-07	3.32788974031625e-07
SLC22A1	5.40365143567568	3.45482121891892	-1.94883021675676	3.36561828945784e-12	1.98265513778971e-11
CAPG	2.72672480162162	4.12971405405405	1.40298925243243	4.85356561945003e-19	1.16246384774672e-17
CCL20	3.05254360756757	4.69728687513514	1.64474326756757	1.87795312612699e-13	1.41868168802754e-12
CFHR4	3.67497188432432	2.46936105405405	-1.20561083027027	6.37058033868855e-11	2.9746376729569e-10
APOA5	6.05109280854054	4.8128870429027	-1.23820576563784	5.44446928400601e-11	2.58042623846591e-10
KLKB1	4.99923997891892	3.96066632378378	-1.03857365513513	3.39891976775089e-16	4.43952969440609e-15
RBP4	11.5623934583784	10.4817897664865	-1.08060369189189	1.82226412447226e-19	4.84166030702607e-18
HJURP	1.09236016540541	2.17316454432432	1.08080437891892	4.98190272900667e-33	4.46991641777952e-30
KIFC1	1.53709944648649	2.74810620432432	1.21100675783784	3.08495531190658e-28	5.8036965738836e-26
PRC1	1.73027147135135	2.77034090378378	1.04006943243243	5.36421485090437e-26	5.3023900017753e-24
DCXR	8.34960794054054	7.09515895675676	-1.25444898378378	7.21198501271386e-16	8.90165007283539e-15
AURKB	1.43509186756757	2.59767276540541	1.16258089783784	2.06746919714648e-28	4.13180141645721e-26
CYP3A4	6.05320430054054	3.97185107513514	-2.08135322540541	4.59312452206261e-08	1.32872530816811e-07
SFN	2.28823700016216	3.62679374614054	1.33855674597838	8.13239927490025e-10	3.10800475564995e-09
MDK	5.01548342162162	6.29203051351351	1.27654709189189	4.37199618225117e-12	2.5270051273428e-11
PEG10	1.87845736972973	3.35719846702703	1.4787410972973	1.64108404266017e-07	4.3179797594379e-07
GYS2	3.74079452972973	2.26511164486486	-1.47568288486486	1.39175843530229e-15	1.62172531362297e-14
F9	5.65239685313514	4.28467117659459	-1.36772567654054	5.44949066026958e-11	2.58077605667749e-10
SLC27A5	5.96326005837838	4.24101557351351	-1.72224448486487	6.23795596611474e-20	1.8144518301437e-18
SPINK1	4.5195045	6.70351175891892	2.18400725891892	3.15557742302875e-09	1.09936245705518e-08
UGT2B10	5.65901599075676	4.64252417859459	-1.01649181216216	5.68263135423675e-07	1.36975019871497e-06
SRC	1.93422844162162	2.95883646162162	1.02460802	6.34349861519285e-21	2.20867366709282e-19
TOP2A	1.94391613027027	3.41409543837838	1.47017930810811	3.12869189172201e-29	8.29387777841944e-27
CYP2C8	6.57149031405405	4.80135074216216	-1.77013957189189	2.58147857188582e-14	2.36159733823343e-13
CDC20	1.94203274972973	3.52705396	1.58502121027027	2.03352647459668e-30	7.90635093323189e-28
CTH	4.55202541027027	3.23253904216216	-1.31948636810811	2.65099774061882e-12	1.58978085586519e-11
BHMT	6.02437938702703	4.70046594756757	-1.32391343945946	4.69491441546018e-08	1.35581781980509e-07
HSD17B13	4.18340927297297	2.62127100648649	-1.56213826648649	1.40447214042056e-07	3.74354731395462e-07
CYP4F2	4.71521902081081	3.48277289744324	-1.23244612336757	6.29711672179092e-13	4.28282721630407e-12
SEC14L2	4.74166671459459	3.42463101189189	-1.3170357027027	5.63253543207854e-16	7.09480488982334e-15
ADH4	7.2824860027027	5.30278140918919	-1.97970459351351	1.85262752131868e-12	1.1439411015702e-11
S100A6	5.00640773513514	6.09146177837838	1.08505404324324	3.56595332570099e-08	1.04927546899537e-07
AP1M2	1.30545561508649	2.31327201401622	1.00781639892973	1.03643085018143e-07	2.83113101557756e-07
GPC3	5.08038685794595	7.23350966162162	2.15312280367568	3.00843133699149e-13	2.18495287139905e-12
PTTG1	2.51677945351351	3.83109552972973	1.31431607621622	7.08965314183226e-26	6.8341912600274e-24
LMNB1	2.30024087621622	3.38764855135135	1.08740767513514	6.3944140308862e-26	6.21537043802139e-24
C3P1	4.40505155891892	2.97043841567568	-1.43461314324324	1.41278266052796e-13	1.09931267194117e-12
ACSM2A	5.06103652162162	3.63820063740541	-1.42283588421622	3.31783653789798e-16	4.3433496496119e-15
GPT	5.15540443243243	4.11394209279459	-1.04146233963784	1.76422113221093e-12	1.09573350831248e-11
RRM2	2.01226622162162	3.21948325837838	1.20721703675676	1.49275487151267e-26	1.72391018032909e-24
SPP2	5.40264217005405	3.98426324297297	-1.41837892708108	4.43887572032864e-09	1.50897620609266e-08
PLK1	1.1097554627027	2.30953511027027	1.19977964756757	5.14903206151225e-37	4.87310297797066e-33
FABP4	2.97803282	1.78120137027027	-1.19683144972973	4.80053171079871e-13	3.35691857762327e-12
CYP2C9	6.80685216378378	5.45232936216216	-1.35452280162162	6.12704583974867e-11	2.87242213323266e-10
SLC13A5	4.93088943945946	3.88810004432432	-1.04278939513514	1.78496156332765e-08	5.47457051660629e-08
BEX2	1.13460401649189	2.34365845855676	1.20905444206486	2.38390537771939e-13	1.76769690564011e-12
ACSL4	3.86361676648649	5.06232934594595	1.19871257945946	2.45779592703662e-08	7.40576897260531e-08
SDS	5.66353243945946	4.22793537189189	-1.43559706756757	4.65455233185526e-06	9.84597359426183e-06
UGT1A4	5.35267792432432	4.33671903243243	-1.01595889189189	5.7446925336075e-06	1.20018079369511e-05
ADH1B	7.9115442627027	6.05433518864865	-1.85720907405405	5.53722881701965e-14	4.67677312974056e-13
CDT1	1.31393447621622	2.32468284918919	1.01074837297297	5.47728428874166e-25	4.34605741114848e-23
TROAP	1.19514760918919	2.24741035351351	1.05226274432432	1.6922183167813e-26	1.91631402397447e-24
LGALS3BP	5.56619858378378	6.62919264864865	1.06299406486486	4.51872806159437e-09	1.53305538424772e-08
CYP1A2	2.47915857281081	1.27040276064865	-1.20875581216216	2.06634451108895e-07	5.33749029821316e-07
MT1X	5.97820417297297	4.57959923243243	-1.39860494054054	5.84626661831979e-10	2.28751606293465e-09
CPS1	6.90014294486487	5.49028062648649	-1.40986231837838	1.6238935938526e-07	4.2775733691727e-07
NEK2	1.14736758810811	2.34412273027027	1.19675514216216	1.35990034061469e-35	3.17237551458595e-32
S100P	1.85263522735135	3.61978961059459	1.76715438324324	5.86812075350197e-12	3.30369781630899e-11
CDCA5	1.40175297945946	2.41977612864865	1.01802314918919	4.50422657969851e-27	6.10898823553528e-25
G6PD	2.48498850810811	3.87021156216216	1.38522305405405	4.47201816406473e-25	3.62233471289243e-23
DSG2	1.91488933567568	2.93581304	1.02092370432432	3.83551662878339e-17	6.04560350785533e-16
LAPTM4B	4.18120444864865	5.43409142702703	1.25288697837838	7.07391437104026e-20	2.0372873388596e-18
SLC1A5	2.02851813675676	3.29370956918919	1.26519143243243	8.55911113662494e-18	1.54302121016373e-16
DUSP9	1.4368375007027	2.69744193286486	1.26060443216216	3.31197264516807e-11	1.63413501525425e-10
DKK1	0.697904288918919	1.86601280486486	1.16810851594595	4.06593092619978e-10	1.63986923662497e-09
TTC36	3.49480526156757	1.38989764448649	-2.10490761708108	1.12250418712539e-21	4.59399608373002e-20
TAT	6.66545478524324	4.36376069621622	-2.30169408902703	2.21590644264062e-16	3.01592035148685e-15
SOX9	2.18625242108108	3.40268507351351	1.21643265243243	2.12725863143606e-15	2.38580237279521e-14
CYP2B6	4.59329409216216	3.31457960275676	-1.27871448940541	1.41252426259014e-09	5.19737634033167e-09
H19	4.25398017297297	5.80149817837838	1.54751800540541	3.38612574741093e-06	7.3018618446665e-06
AGR2	0.464313337891892	1.68265299259459	1.2183396547027	3.11260493963551e-07	7.82305302780635e-07
TRNP1	1.82442771378378	3.21137302378378	1.38694531	6.71079617605541e-15	6.8662040875009e-14
CA9	0.483050625005405	1.67556510302703	1.19251447802162	3.79211680108543e-14	3.32816029855985e-13
SAA1	7.49093875945946	6.40890440216216	-1.0820343572973	0.00397080777529366	0.00562422609484217
CYP4A22	4.10800676610811	2.83408038584865	-1.27392638025946	2.48120840333014e-14	2.28060006433749e-13
CDC6	1.21815319783784	2.2474783	1.02932510216216	6.31280768372127e-27	7.91748266913171e-25
MFSD2A	2.91952559405405	1.72087068702703	-1.19865490702703	5.36185380173125e-10	2.11428880133175e-09
CYP2A7	2.86769363221622	1.43046035297297	-1.43723327924324	2.05507829408385e-08	6.25206917636777e-08
CDK1	1.66146339513514	2.89766974324324	1.23620634810811	5.71699745393423e-32	3.33415291513444e-29
CENPM	1.46009258918919	2.54438866756757	1.08429607837838	7.07069276570028e-23	3.63315244137128e-21
ETV4	1.48763249891892	2.53673338	1.04910088108108	8.08067833981269e-12	4.42710343614726e-11
KRT23	1.86165017081081	2.90441840432432	1.04276823351351	7.13149216718798e-07	1.69654751454376e-06
MYBL2	1.53047340594595	3.26489908972973	1.73442568378378	2.92594201470107e-32	2.00754045055725e-29
S100A11	5.39988235135135	6.59494112432432	1.19505877297297	8.48659609236639e-13	5.57676939838657e-12
PBK	1.2087356372973	2.22156571891892	1.01283008162162	1.55650662682749e-26	1.77991110738391e-24
HKDC1	2.32271844486487	3.43237546810811	1.10965702324324	4.0816664148202e-12	2.37212541417353e-11
KIF20A	1.1376171772973	2.27651598702703	1.13889880972973	3.30383687519369e-33	3.50326848293265e-30
PCK1	6.50993042594595	4.69932115189189	-1.81060927405405	1.53381332481413e-12	9.6288474815027e-12
LECT2	4.93885069027027	3.82401896918919	-1.11483172108108	4.98277000120583e-07	1.2110842109828e-06
CCNB2	1.48755043675676	2.67042564486486	1.18287520810811	2.37996677105861e-28	4.62665540293794e-26
MKI67	1.15308114324324	2.15665659945946	1.00357545621622	1.86821832445699e-27	2.9447160184414e-25
HPX	9.12417324594595	8.03644273783784	-1.08773050810811	2.32300928185929e-14	2.14533493773609e-13
SLC10A1	5.63628321081081	3.68323152324324	-1.95305168756757	9.12233864452365e-15	9.14114759018246e-14
KIF2C	1.13463674702703	2.26663241351351	1.13199566648649	9.56441578937099e-31	3.84687399197321e-28
CYP4A11	6.17903998108108	4.80773072290811	-1.37130925817297	1.19366680492739e-13	9.42661765720479e-13
GCGR	3.18124293816216	1.8254050907027	-1.35583784745946	3.65694494746e-09	1.26062835388138e-08
AZGP1	8.28251405297297	7.18994248648649	-1.09257156648649	1.1699255964518e-15	1.38961427260833e-14
APOC3	11.5658535318919	10.4210248762162	-1.14482865567567	3.75297328899959e-11	1.83081055804648e-10
HMGA1	4.13247830810811	5.42439680540541	1.2919184972973	6.11640588874646e-27	7.75453894416725e-25
TREM2	1.67000706245946	2.71437574918919	1.04436868672973	5.08419371071376e-15	5.32812537661862e-14
OGDHL	3.98938569194595	2.97964527735135	-1.00974041459459	4.42165973686977e-11	2.12940706733481e-10
HSD17B6	7.29310959297297	6.08551113297297	-1.20759846	1.62219873611883e-12	1.01509259968294e-11
PDK4	4.79095366972973	3.63998922324324	-1.15096444648649	1.19113577568768e-12	7.61699982873964e-12
PON1	6.50966177189189	5.40962693027027	-1.10003484162162	3.16264621739192e-11	1.56708179607729e-10
CD24	3.7560910972973	5.35161669621622	1.59552559891892	7.63853090429574e-11	3.5229665665364e-10
MOGAT2	2.37665296721622	1.36520099455676	-1.01145197265946	4.44524308241369e-10	1.78176341282726e-09
BIRC5	1.76050373405405	3.05790942648649	1.29740569243243	9.75711726162004e-26	9.10456125916289e-24
GLYATL1	4.36256756918919	2.99106366540541	-1.37150390378378	1.00596132174387e-16	1.47036752591736e-15
ZWINT	2.29732640378378	3.45083899459459	1.15351259081081	2.43773408555951e-26	2.63275281240427e-24
UBE2T	2.38389354648649	3.54987155135135	1.16597800486486	3.41628592955287e-29	8.85501312940104e-27
NUF2	1.05739133351351	2.14873840864865	1.09134707513514	8.10591603175778e-34	1.18184255743028e-30
S100A14	2.33363780153514	3.5908044572973	1.25716665576216	5.72419435428649e-09	1.9076286556685e-08
HRG	8.29331787513514	7.11758030918919	-1.17573756594595	5.4855494187748e-07	1.32361291726498e-06
CYP2E1	7.11135293513513	5.87631486162162	-1.23503807351351	0.000195861673395392	0.000331475704945423
CLDN4	1.48431036648649	2.98200573243243	1.49769536594595	9.37067586789743e-13	6.11295096885658e-12
C8B	6.69183074054054	5.63516444378378	-1.05666629675676	2.76155489263964e-14	2.50156916775589e-13
LYZ	5.52158153513513	6.7338832	1.21230166486487	1.56508756786574e-07	4.13387259773233e-07
FTCD	6.4705047372973	5.33088929010811	-1.13961544718919	2.30044799494439e-15	2.55546908695537e-14
CCL16	5.26770539621622	4.24219241513514	-1.02551298108108	1.78977608013777e-07	4.67337098695477e-07
CLGN	1.19121464858919	2.34695293024865	1.15573828165946	2.96253312189733e-16	3.92224589487065e-15
ANXA10	3.11398112594595	1.93120825837838	-1.18277286756757	2.66038638723982e-14	2.42617254267125e-13
GLYAT	4.60181423297297	2.75691910972973	-1.84489512324324	1.4291915922579e-16	2.0230692636039e-15
TPX2	2.09724492540541	3.46109191081081	1.36384698540541	4.92135833068587e-32	3.0211959773221e-29
HAO2	3.71017833513514	2.67616522756757	-1.03401310756757	8.22514392632814e-06	1.68253382596793e-05
PGC	0.785930738027027	1.84497789170811	1.05904715368108	9.48834609379642e-09	3.04428659673452e-08
TUBA1B	4.74141258378378	5.81609655135135	1.07468396756757	2.02314979791967e-28	4.13180141645721e-26
UBD	5.6836644	7.06446127027027	1.38079687027027	1.38064274087508e-12	8.71890467220733e-12
FBP1	6.76367042756757	5.63648281081081	-1.12718761675676	5.10214538105301e-14	4.35025027226625e-13
CDKN3	1.91699359027027	3.19261259459459	1.27561900432432	1.7445612168506e-29	4.84489572222509e-27
CENPW	2.38649642432432	3.44120867567568	1.05471225135135	1.24604875153407e-23	7.34035991812798e-22
IGF2BP2	1.31057584702703	2.44497361567568	1.13439776864865	1.98580717128093e-17	3.280800969663e-16
CYP2A6	6.18083933097297	4.1014997947027	-2.07933953627027	6.09459059557505e-10	2.37909319634496e-09
THRSP	3.74939110356216	2.27144753537297	-1.47794356818919	4.68177329799474e-08	1.35235769558719e-07
HSD11B1	6.41994500540541	4.92581385189189	-1.49413115351351	1.81341555545431e-07	4.7266321874456e-07
FNDC5	2.79451719675676	1.51610216324324	-1.27841503351351	1.79115392775578e-10	7.66679611498841e-10
DNASE1L3	3.05184393081081	1.88204164216216	-1.16980228864865	8.46891823572212e-17	1.25198304564592e-15
HP	10.4762518010811	9.0857461745946	-1.39050562648649	8.52540394526401e-11	3.88135486407336e-10
SULT1C2	1.19234605891892	2.26847325621622	1.0761271972973	3.14819806851875e-16	4.13986271377708e-15
SOX4	1.86515303459459	3.01005496594595	1.14490193135135	2.25119878146641e-17	3.67244511706632e-16
FETUB	4.81628671718919	3.80093940059459	-1.01534731659459	2.82938270120632e-06	6.17782100839957e-06
RDH16	5.2781393627027	4.03436829405405	-1.24377106864865	3.40544068146422e-10	1.39128056422412e-09
HPD	8.42476158756757	6.24487713189189	-2.17988445567568	9.6450812264272e-14	7.76935272272423e-13
CDO1	6.2830200572973	5.15354471205405	-1.12947534524324	1.25901561739109e-12	8.01591602688301e-12
SPP1	4.68384411783784	7.17149599027027	2.48765187243243	4.80701108503803e-14	4.11062883400906e-13
UPK3A	0.741803231372973	1.86797080735676	1.12616757598378	7.09908155676022e-15	7.23176308105251e-14
AFP	1.99496284864865	4.15658026972973	2.16161742108108	6.11397180140496e-12	3.4334793977654e-11
S100A9	3.12364547351351	4.27062907837838	1.14698360486486	4.04806486338025e-08	1.18159731147315e-07
UBE2C	2.4771594627027	4.02963202108108	1.55247255837838	3.11025957347085e-27	4.42415459328829e-25
CCNB1	2.19982772	3.67859364324324	1.47876592324324	1.25723888274398e-36	4.88814477610859e-33
C6	5.78333700010811	4.33523848924324	-1.44809851086486	1.95156149375203e-15	2.20571833944997e-14
GSTM1	2.66312997659459	1.62618453637838	-1.03694544021622	0.00190563640837024	0.00282970631027759
AFM	6.08652370975135	4.72690588794595	-1.35961782180541	8.47343958469643e-12	4.62490403911554e-11
PHLDA2	1.87703764324324	2.89510365297297	1.01806600972973	3.27394632587105e-12	1.93157865174304e-11
KPNA2	3.64850552432432	4.84962781621622	1.20112229189189	8.35580071668495e-37	4.87310297797066e-33
NUSAP1	2.49508579351351	3.58850348108108	1.09341768756757	7.68656577476409e-24	4.62144861839424e-22
MASP2	5.65842431945946	4.5103238572973	-1.14810046216216	1.07486574186055e-10	4.79252064719475e-10
EPS8L3	1.36566655778378	2.68894182248649	1.3232752647027	3.70682841629578e-17	5.8665463565365e-16
ACSM5	4.34411167513514	3.07391986432432	-1.27019181081081	3.94367638117467e-12	2.29995206550107e-11
SPHK1	1.34001404	2.39015129945946	1.05013725945946	2.07133959429377e-12	1.26824698308885e-11
HAO1	6.36372883664865	5.26399006378378	-1.09973877286486	1.91866580341909e-13	1.4456923728088e-12
FOXM1	1.64135745135135	2.77250489459459	1.13114744324324	1.03901654542863e-27	1.73129842655422e-25
ALDOB	9.79140067459459	8.41413611189189	-1.3772645627027	5.71057392580227e-12	3.22245448817405e-11
AKR1B10	5.41534612918919	7.13763146216216	1.72228533297297	8.6676493903893e-08	2.40721443421635e-07
ASPDH	4.41191440518919	3.12453698248649	-1.2873774227027	3.12682394226942e-14	2.79259375670984e-13
NQO1	2.61357919567568	4.0746735972973	1.46109440162162	1.00328686313585e-05	2.02954179181695e-05
HPR	7.06896157297297	5.59738429783784	-1.47157727513514	5.29357628101135e-12	3.00458753001053e-11
CENPF	0.995464070810811	2.07698065675676	1.08151658594595	2.40476425064595e-33	2.80491702195344e-30
F12	7.18625463351351	6.14319431027027	-1.04306032324324	3.38413369079518e-10	1.38406310407238e-09
PYCR1	1.61442373654054	2.79491510091892	1.18049136437838	5.10554493002411e-11	2.43363612847573e-10
SPINT1	1.36308101297297	2.40969791189189	1.04661689891892	2.66350714951211e-11	1.33852423058635e-10
ANLN	1.01504007675676	2.08795531189189	1.07291523513514	5.49437928658034e-31	2.37357185180271e-28
AGXT	8.08126891297297	6.92061753675676	-1.16065137621622	7.53962441496403e-11	3.48042360509327e-10
EPCAM	1.51780396054054	2.67714568578378	1.15934172524324	3.84340319000291e-07	9.49590423187763e-07
GNMT	5.17910903351351	3.93399950108108	-1.24510953243243	3.44964481167967e-08	1.01839172572593e-07
ACSM2B	5.31099150757405	4.17327079948649	-1.13772070808757	1.26184192280802e-11	6.70224234409506e-11
CFHR3	4.58968192918919	3.29018086864865	-1.29950106054054	1.77492557275435e-08	5.44665400699993e-08
MMP9	1.51630009891892	2.83633282	1.32003272108108	8.06136142771042e-16	9.84583452280778e-15
CDCA8	1.34261260108108	2.46012362648649	1.11751102540541	5.13302116294303e-31	2.3027522632526e-28
RTP3	4.24459765535135	3.14514881059459	-1.09944884475676	1.18198519562435e-07	3.1943177297874e-07
C8A	6.36698087675676	4.98612199313513	-1.38085888362162	1.20261093165084e-18	2.67695685243805e-17
GADD45G	5.30722155675676	4.22582426594595	-1.08139729081081	1.79766629258241e-13	1.36421468033059e-12
KIF4A	1.00154104972973	2.08362852162162	1.08208747189189	2.92594201470107e-32	2.00754045055725e-29
ADH1C	7.41309932918919	5.69431667027027	-1.71878265891892	1.04760556708538e-10	4.68530342579903e-10
ADH1A	7.18416925567568	6.1182484297227	-1.06592082595297	7.29471888732671e-08	2.04638329134894e-07
SERPINC1	10.0849314308108	8.75621058972973	-1.32872084108108	4.05345939788149e-12	2.35703692537032e-11
AQP9	6.51936310108108	4.93587445459459	-1.58348864648649	4.0340267006004e-11	1.9572748517389e-10
MCM4	2.3346098	3.40812036216216	1.07351056216216	5.63964834223996e-28	1.00313266105958e-25
LDHD	4.9879871027027	3.92256263783784	-1.06542446486486	5.61209404179076e-17	8.55679279783626e-16
SLC25A47	4.55866466951351	3.13772160702703	-1.42094306248649	1.78508764285458e-07	4.66217247341151e-07
MCM2	2.01992720594595	3.1803015027027	1.16037429675676	4.80113227704262e-25	3.86209702616725e-23
CYP8B1	5.35493579409189	3.22442750002216	-2.13050829406973	1.03084441774899e-15	1.23701808853615e-14
NDRG1	4.02507345945946	5.15604436756757	1.13097090810811	1.33860621249823e-17	2.30287652840403e-16
